# Supplementary material for: Mechanisms of Neuroendocrine Stress Response in Drosophila and Its Effect on Carbohydrate and Lipid Metabolism
Source: Insects. 2023 May 17;14(5):474. doi: 10.3390/insects14050474 (PMC10231120; doi:10.3390/insects14050474)
Supplement: Supplementary file 1 [file insects-14-00474-s001.zip]

Archive with 1 entries (1 files):
- insects-2389912-supplementary.pdf
